# Supplementary material for: Hybridization of Co3S4 and Graphitic Carbon Nitride Nanosheets for High-performance Nonenzymatic Sensing of H2O2
Source: Biosensors (Basel). 2023 Jan 7;13(1):108. doi: 10.3390/bios13010108 (PMC9856010; doi:10.3390/bios13010108)
Supplement: Supplementary file 1 [file biosensors-13-00108-s001.zip]

Archive with 1 entries (1 files):
- biosensors-2083684-supplementary.pdf
